# Supplementary material for: Phenotypic Shift of an Inflammatory Eosinophil Subset into a Steady-State Resident Phenotype after 2 Years of Vaccination against IL-5 in Equine Insect Bite Hypersensitivity
Source: Vet Sci. 2024 Oct 5;11(10):476. doi: 10.3390/vetsci11100476 (PMC11512288; doi:10.3390/vetsci11100476)
Supplement: Supplementary file 1 [file vetsci-11-00476-s001.zip]

Archive with 1 entries (1 files):
- vetsci-3176017-supplementary.pdf
